# Supplementary material for: Synthesis of Amphiphilic Polyether-Modified Silicone Oil Polymers and the Application of Their Micelles in Enhancing the Overall Waterproofing and Corrosion Resistance of Cement-Based Concrete Materials
Source: Polymers (Basel). 2026 May 8;18(10):1153. doi: 10.3390/polym18101153 (PMC13210907; doi:10.3390/polym18101153)
Supplement: Supplementary file 1 [file polymers-18-01153-s001.zip]

Archive with 1 entries (1 files):
- polymers-4280690-supplementary.pdf
